# Supplementary material for: Type 2 diabetes increases oocyte mtDNA mutations which are eliminated in the offspring by bottleneck effect
Source: Reprod Biol Endocrinol. 2018 Nov 3;16:110. doi: 10.1186/s12958-018-0423-1 (PMC6215660; doi:10.1186/s12958-018-0423-1)
Supplement: Supplementary file 1 — Supplement data. (XLSX 12 kb) [file 12958_2018_423_MOESM1_ESM.xlsx]

## Sheet: Sheet1
		mtDNA mutation site	mtDNA mutation number		mtDNA mutation site	mtDNA mutation number
	T2D	mtDNA3-5	11	T2DC	mtDNA2247	19
		mtDNA4-6	11		mtDNA4891	27
		mtDNA5-6	11		mtDNA9027	24
		mtDNA6	11		mtDNA9461	26
		mtDNA1408	16	Total	4	96
		mtDNA1412	16
		mtDNA1943	18
		mtDNA2238	19
		mtDNA2241	19
		mtDNA2242	19
		mtDNA2243	19
		mtDNA2247	19
		mtDNA4995	27
		mtDNA11592	22
		mtDNA11720-11721	22
		mtDNA13929-13931	15
		mtDNA14076	15
		mtDNA16293-16299	20
		mtDNA16294-16299	20
		mtDNA16295-16299	20
	Total	19	350
	T2D-F1	mtDNA2069	19	T2DC-F1	mtDNA4891	20
		mtDNA2192	19		mtDNA9027	19
		mtDNA2247	19		mtDNA9461	21
		mtDNA11844	22		mtDNA13871	15
		mtDNA13927	15		mtDNA13925	15
		mtDNA14158	15	Total	5	90
		mtDNA14258	15
	Total	7	124
